# Supplementary material for: Autophagy Is Required for Strawberry Fruit Ripening
Source: Front Plant Sci. 2021 Aug 27;12:688481. doi: 10.3389/fpls.2021.688481 (PMC8429490; doi:10.3389/fpls.2021.688481)
Supplement: Supplementary Table 2 — Expression levels in FPKM of all autophagy-related genes analyzed in this work along ripening in F. x ananassa receptacle and achenes. [file Table_2.XLSX]

## Sheet: Sheet1
Gene name	tracking_id	gene_id	gene_short_name	Description a2	BLASTP_NR a1	F. vesca gene correspondence	tss_id	locus	GR_FPKM	GR_conf_lo	GR_conf_hi	GR_status	WR_FPKM	WR_conf_lo	WR_conf_hi	WR_status	TR_FPKM	TR_conf_lo	TR_conf_hi	TR_status	RR_FPKM	RR_conf_lo	RR_conf_hi	RR_status	GA_FPKM	GA_conf_lo	GA_conf_hi	GA_status	WA_FPKM	WA_conf_lo	WA_conf_hi	WA_status	TA_FPKM	TA_conf_lo	TA_conf_hi	TA_status	RA_FPKM	RA_conf_lo	RA_conf_hi	RA_status	LF_FPKM	LF_conf_lo	LF_conf_hi	LF_status	RO_FPKM	RO_conf_lo	RO_conf_hi	RO_status	Summation
FaATG1a	XLOC_020368	XLOC_020368	FxaC_5g43460	serine threonine-protein kinase atg1-like	PREDICTED: serine/threonine-protein kinase ATG1 [Fragaria vesca subsp. vesca]	FvH4_7g17860	TSS26803	Fvb2-2:22805385-22808685	0.703702	0.352745	1.05466	OK	0.597482	0.261061	0.933902	OK	0.717799	0.377957	1.05764	OK	0.762732	0.40677	1.11869	OK	0.483255	0.197998	0.768512	OK	0.429284	0.110418	0.74815	OK	0.284596	0.0407335	0.528459	OK	0.632104	0.251273	1.01294	OK	0.27413	0.0579313	0.490328	OK	0.648072	0.322707	0.973437	OK	5.53316
FaATG1a	XLOC_023941	XLOC_023941	FxaC_6g01480	serine threonine-protein kinase atg1-like	PREDICTED: serine/threonine-protein kinase ATG1 [Fragaria vesca subsp. vesca]	FvH4_7g17860	TSS31539,TSS31540	Fvb2-4:872444-877055	1.77007	1.22213	2.318	OK	1.75762	1.26269	2.25254	OK	1.81885	1.29031	2.34739	OK	1.53703	1.06787	2.0062	OK	1.65573	1.21972	2.09175	OK	1.46978	1.04874	1.89083	OK	1.50328	1.01439	1.99217	OK	1.41002	0.992831	1.82721	OK	1.53986	1.05467	2.02505	OK	1.68775	1.19748	2.17802	OK	16.15
FaATG1a	XLOC_048917	XLOC_048917	FxaC_15g25250	serine threonine-protein kinase atg1-like	PREDICTED: serine/threonine-protein kinase ATG1 [Fragaria vesca subsp. vesca]	FvH4_7g17860	TSS64559,TSS64560	Fvb4-2:13910043-13912340	1.20374	0.642173	1.7653	OK	1.10443	0.588673	1.62019	OK	1.0672	0.584289	1.55011	OK	0.720936	0.322909	1.11896	OK	1.05178	0.574649	1.5289	OK	0.745038	0.294801	1.19528	OK	0.321001	0	0.670785	OK	0.612302	0.193674	1.03093	OK	1.38188	0.779703	1.98405	OK	1.04389	0.50982	1.57796	OK	9.2522
FaATG1a	XLOC_093586	XLOC_093586	FxaC_24g47030	serine threonine-protein kinase atg1-like	PREDICTED: serine/threonine-protein kinase ATG1 [Fragaria vesca subsp. vesca]	FvH4_7g17860	TSS122493,TSS122494	Fvb6-4:28521511-28525797	0.742789	0.437653	1.04793	OK	0.574957	0.309356	0.840559	OK	0.46721	0.228604	0.705817	OK	0.569355	0.299903	0.838807	OK	0.714044	0.410928	1.01716	OK	1.03371	0.641544	1.42587	OK	1.23982	0.824972	1.65467	OK	1.0248	0.655654	1.39394	OK	0.694705	0.397073	0.992338	OK	0.850987	0.519398	1.18258	OK	7.91238
FaATG1a	XLOC_097513	XLOC_097513	FxaC_27g30300	serine threonine-protein kinase atg1-like	PREDICTED: serine/threonine-protein kinase ATG1 [Fragaria vesca subsp. vesca]	FvH4_7g17860	TSS127482	Fvb7-1:20905374-20919738	0.336987	0.1097	0.564273	OK	0.458564	0.1522	0.764928	OK	0.410273	0.0904701	0.730075	OK	0.616941	0.235478	0.998403	OK	0.340451	0.0799924	0.60091	OK	0.441826	0.16508	0.718573	OK	0.486967	0.0776468	0.896287	OK	0.658421	0.295295	1.02155	OK	0.513571	0.283485	0.743657	OK	0.604865	0.302994	0.906735	OK	4.86887
FaATG1a	XLOC_097661	XLOC_097661	FxaC_27g33950	serine threonine-protein kinase atg1-like	PREDICTED: serine/threonine-protein kinase ATG1 [Fragaria vesca subsp. vesca]	FvH4_7g17860	TSS127663	Fvb7-1:22962352-22976488	0.463408	0.186696	0.74012	OK	0.521079	0.289724	0.752434	OK	0.546086	0.280458	0.811713	OK	0.858549	0.515724	1.20137	OK	0.584227	0.228297	0.940156	OK	0.449476	0.195422	0.70353	OK	0.817754	0.471138	1.16437	OK	0.400004	0.130836	0.669173	OK	0.500004	0.268008	0.732	OK	0.84748	0.50396	1.191	OK	5.98807
FaATG1a	XLOC_102081	XLOC_102081	FxaC_25g24240	serine threonine-protein kinase atg1-like	PREDICTED: serine/threonine-protein kinase ATG1 [Fragaria vesca subsp. vesca]	FvH4_7g17860	TSS133229	Fvb7-2:13759916-13773671	0.22092	0.00157019	0.44027	OK	0.321326	0	0.654485	OK	0.172942	0	0.429803	OK	0.373924	0	0.759192	OK	0.256128	0.0597502	0.452505	OK	0.216011	0	0.470335	OK	0.544804	0	1.26665	OK	0.625465	0	1.33547	OK	0.305337	0.127369	0.483306	OK	0.29542	0.010891	0.579949	OK	3.33228
FaATG1a	XLOC_102547	XLOC_102547	FxaC_25g35690	serine threonine-protein kinase atg1-like	PREDICTED: serine/threonine-protein kinase ATG1 [Fragaria vesca subsp. vesca]	FvH4_7g17860	TSS133751	Fvb7-2:20352359-20366109	0.29709	0.0240397	0.57014	OK	0.361984	0.0713414	0.652626	OK	0.328879	0	0.734764	OK	0.419393	0.0480549	0.79073	OK	0.595694	0.295869	0.89552	OK	0.242367	0.0576613	0.427073	OK	0.289178	0.048475	0.529881	OK	0.257101	0	0.526848	OK	0.312184	0.116273	0.508095	OK	0.553014	0.237803	0.868225	OK	3.65688
FaATG1a	XLOC_104547	XLOC_104547	FxaC_26g19460	serine threonine-protein kinase atg1-like	PREDICTED: serine/threonine-protein kinase ATG1 [Fragaria vesca subsp. vesca]	FvH4_7g17860	TSS136232	Fvb7-3:9408330-9413595	1.85376	1.40527	2.30226	OK	2.35804	1.84757	2.86852	OK	2.35256	1.83958	2.86555	OK	3.20895	2.57639	3.84151	OK	1.91075	1.45472	2.36678	OK	1.40726	0.925367	1.88915	OK	2.044	1.54668	2.54132	OK	1.96597	1.49175	2.44019	OK	1.88174	1.43438	2.32911	OK	2.38915	1.86728	2.91101	OK	21.3722
FaATG1a	XLOC_106311	XLOC_106311	FxaC_26g19460	serine threonine-protein kinase atg1-like	PREDICTED: serine/threonine-protein kinase ATG1 [Fragaria vesca subsp. vesca]	FvH4_7g17860	TSS138546	Fvb7-3:9408330-9413595	0.671095	0	2.19387	OK	0.118423	0	0.802025	OK	0.0751256	0	0.633458	OK	0.364384	0	1.73832	OK	0.236719	0	1.14215	OK	2.61198	0	8.62811	OK	0.578447	0	2.60938	OK	0.177867	0	0.884742	OK	0.0683623	0	0.64188	OK	0.147	0	0.852604	OK	5.0494
FaATG1a	XLOC_107905	XLOC_107905	FxaC_28g14980	serine threonine-protein kinase atg1-like	PREDICTED: serine/threonine-protein kinase ATG1 [Fragaria vesca subsp. vesca]	FvH4_7g17860	TSS140586,TSS140587	Fvb7-4:7083623-7094950	3.48128	1.89166	5.0709	OK	4.15814	2.33209	5.9842	OK	3.43062	1.33314	5.5281	OK	4.63758	2.39223	6.88293	OK	3.02774	1.64109	4.41439	OK	2.76832	1.93308	3.60355	OK	3.32718	2.24145	4.41291	OK	3.12554	1.7268	4.52428	OK	3.0703	2.11117	4.02943	OK	5.05696	3.30837	6.80554	OK	36.0837
FaATG1a	XLOC_109452	XLOC_109452	FxaC_28g14970	serine threonine-protein kinase atg1-like	PREDICTED: serine/threonine-protein kinase ATG1 [Fragaria vesca subsp. vesca]	FvH4_7g17860	TSS142586,TSS142587	Fvb7-4:7083623-7094950	0.164518	0	0.538036	OK	0.214971	0	0.681562	OK	0.184452	0	0.66973	OK	0.318626	0	0.971818	OK	0.237987	0	0.641485	OK	0.203387	0	0.612578	OK	0.300625	0	0.78659	OK	0.234251	0	0.748625	OK	0.363033	0	0.802885	OK	0.295715	0	0.820306	OK	2.51757
FaATG1b	XLOC_074593	XLOC_074593	FxaC_21g53020	Kinase family	PREDICTED: serine/threonine-protein kinase atg1-like [Fragaria vesca subsp. vesca]	FvH4_6g12940	TSS98050	Fvb6-1:27490395-27496892	1.59749	1.20836	1.98663	OK	2.44725	1.93413	2.96037	OK	1.70891	1.30284	2.11498	OK	1.51789	1.1407	1.89508	OK	2.47693	1.95813	2.99573	OK	3.05363	2.44786	3.6594	OK	3.1297	2.50811	3.7513	OK	2.84048	2.26056	3.42041	OK	1.60179	1.21057	1.99301	OK	2.36689	1.86946	2.86432	OK	22.741
FaATG1b	XLOC_079607	XLOC_079607	FxaC_23g29860	Kinase family	PREDICTED: serine/threonine-protein kinase atg1-like [Fragaria vesca subsp. vesca]	FvH4_6g12940	TSS104473	Fvb6-2:19778005-19784560	1.22729	0.88512	1.56945	OK	1.31605	0.960494	1.67161	OK	0.857732	0.57895	1.13651	OK	0.777088	0.514229	1.03995	OK	1.2738	0.923035	1.62456	OK	1.58556	1.18438	1.98674	OK	1.34698	0.978046	1.71592	OK	1.38853	1.00772	1.76933	OK	0.878833	0.598545	1.15912	OK	1.39209	1.02946	1.75472	OK	12.044
FaATG1b	XLOC_085682	XLOC_085682	FxaC_22g54770	Kinase family	PREDICTED: serine/threonine-protein kinase atg1-like [Fragaria vesca subsp. vesca]	FvH4_6g12940	TSS112373	Fvb6-3:33904004-33910653	0.996816	0.704228	1.2894	OK	1.42307	1.05746	1.78868	OK	0.896222	0.617679	1.17477	OK	0.887766	0.612475	1.16306	OK	1.55808	1.17113	1.94503	OK	2.5264	2.0017	3.05109	OK	2.79165	2.2184	3.36491	OK	2.11309	1.6334	2.59277	OK	0.691364	0.450518	0.932209	OK	1.46458	1.09737	1.8318	OK	15.349
FaATG1b	XLOC_090213	XLOC_090213	FxaC_24g18170	Kinase family	PREDICTED: serine/threonine-protein kinase atg1-like [Fragaria vesca subsp. vesca]	FvH4_6g12940	TSS118112,TSS118113	Fvb6-4:9471894-9478350	2.09777	1.48686	2.70867	OK	2.39218	1.72276	3.0616	OK	2.08222	1.43697	2.72747	OK	2.10328	1.35239	2.85417	OK	2.97717	2.26616	3.68819	OK	7.5257	5.56984	9.48156	OK	5.92673	4.26952	7.58394	OK	4.26964	2.82549	5.71379	OK	1.82558	1.28037	2.37079	OK	3.61801	2.77922	4.45681	OK	34.8183
FaATG2	XLOC_074765	XLOC_074765	FxaC_21g57100	Proliferation-associated protein	PREDICTED: proliferation-associated protein 2G4 [Fragaria vesca subsp. vesca]	FvH4_6g11120	TSS98261,TSS98262	Fvb6-1:29713344-29717580	12.1868	9.86478	14.5089	OK	15.5978	12.7379	18.4577	OK	21.237	17.5055	24.9685	OK	24.5394	20.1826	28.8962	OK	15.9459	13.1361	18.7556	OK	20.2754	16.1765	24.3744	OK	8.45257	6.81594	10.0892	OK	12.5783	10.3296	14.8269	OK	10.2258	8.23897	12.2127	OK	10.5717	8.37926	12.7642	OK	151.611
FaATG2	XLOC_079695	XLOC_079695	FxaC_23g31970	Proliferation-associated protein	PREDICTED: proliferation-associated protein 2G4 [Fragaria vesca subsp. vesca]	FvH4_6g11120	TSS104600,TSS104601	Fvb6-2:20962517-20966572	16.2191	13.0067	19.4315	OK	17.3243	14.1195	20.529	OK	21.9704	18.0464	25.8944	OK	25.244	20.6433	29.8447	OK	17.2918	14.1458	20.4378	OK	20.402	16.6968	24.1071	OK	10.8929	8.6888	13.0971	OK	15.1884	12.5073	17.8695	OK	10.4807	8.4382	12.5233	OK	3.95336	2.96235	4.94436	OK	158.967
FaATG2	XLOC_088573	XLOC_088573	FxaC_22g56980	Proliferation-associated protein	PREDICTED: proliferation-associated protein 2G4 [Fragaria vesca subsp. vesca]	FvH4_6g11120	TSS116056	Fvb6-3:35097068-35101176	14.6903	12.1285	17.2521	OK	19.8451	16.421	23.2693	OK	29.4286	24.2999	34.5572	OK	32.2326	26.6747	37.7905	OK	19.5456	16.1546	22.9367	OK	21.1936	17.5398	24.8474	OK	12.552	10.3064	14.7976	OK	16.5966	13.6692	19.5241	OK	11.8815	9.77021	13.9928	OK	9.92729	8.10724	11.7473	OK	187.893
FaATG2	XLOC_092356	XLOC_092356	FxaC_24g15500	Proliferation-associated protein	PREDICTED: proliferation-associated protein 2G4 [Fragaria vesca subsp. vesca]	FvH4_6g11120	TSS120925	Fvb6-4:7839964-7843985	8.83048	7.22226	10.4387	OK	3.81778	2.9808	4.65476	OK	15.6748	12.9023	18.4473	OK	19.519	16.1587	22.8794	OK	10.9759	8.99006	12.9618	OK	11.7096	9.59087	13.8283	OK	6.00245	4.82065	7.18425	OK	8.94379	7.31471	10.5729	OK	7.26903	5.91533	8.62273	OK	7.98082	6.52842	9.43322	OK	100.724
FaATG3	XLOC_096821	XLOC_096821	FxaC_27g11940	Autophagy-related protein 3	PREDICTED: autophagy-related protein 3 [Fragaria vesca subsp. vesca]	FvH4_7g09530	TSS126657,TSS126658	Fvb7-1:8904157-8909369	1.56186	1.06816	2.05556	OK	1.73951	1.20418	2.27484	OK	2.35077	1.70331	2.99823	OK	1.95693	1.39235	2.52151	OK	1.85717	1.28327	2.43107	OK	4.16516	3.21307	5.11725	OK	4.31561	3.32734	5.30388	OK	4.43575	3.44181	5.42969	OK	0.759467	0.427133	1.0918	OK	1.90058	1.33741	2.46374	OK	25.0428
FaATG3	XLOC_097042	XLOC_097042	FxaC_27g18100	Autophagy-related protein 3	PREDICTED: autophagy-related protein 3 [Fragaria vesca subsp. vesca]	FvH4_7g09530	TSS126931,TSS126932	Fvb7-1:13357923-13362641	1.63207	1.01327	2.25086	OK	2.229	1.51312	2.94488	OK	2.73276	1.88322	3.5823	OK	3.03548	2.07653	3.99444	OK	2.31672	1.60158	3.03187	OK	5.60319	4.17616	7.03022	OK	7.55825	5.67003	9.44646	OK	8.65483	5.75923	11.5504	OK	2.89576	2.01719	3.77433	OK	3.25153	2.10291	4.40014	OK	39.9096
FaATG3	XLOC_101659	XLOC_101659	FxaC_25g14340	Autophagy-related protein 3	PREDICTED: autophagy-related protein 3 [Fragaria vesca subsp. vesca]	FvH4_7g09530	TSS132746	Fvb7-2:8404752-8409357	1.30582	0.831943	1.77969	OK	1.51796	0.995501	2.04042	OK	1.29618	0.810536	1.78183	OK	1.64967	1.10527	2.19407	OK	1.54193	1.01169	2.07216	OK	3.70811	2.81595	4.60028	OK	5.38795	4.23912	6.53678	OK	3.52437	2.65573	4.39302	OK	1.63867	1.0988	2.17853	OK	1.36228	0.871075	1.85349	OK	22.9329
FaATG3	XLOC_102133	XLOC_102133	FxaC_25g25850	Autophagy-related protein 3	PREDICTED: autophagy-related protein 3 [Fragaria vesca subsp. vesca]	FvH4_7g09530	TSS133294,TSS133295	Fvb7-2:14629510-14634106	1.71578	1.09095	2.34061	OK	1.60136	1.02457	2.17814	OK	1.37954	0.876311	1.88277	OK	1.60078	1.02701	2.17455	OK	1.45795	0.904329	2.01158	OK	4.30117	2.69548	5.90686	OK	4.95685	3.65931	6.2544	OK	4.20925	3.24684	5.17166	OK	0.870247	0.40512	1.33537	OK	1.62773	1.03478	2.22068	OK	23.7207
FaATG3	XLOC_104924	XLOC_104924	FxaC_26g29180	Autophagy-related protein 3	PREDICTED: autophagy-related protein 3 [Fragaria vesca subsp. vesca]	FvH4_7g09530	TSS136737,TSS136738	Fvb7-3:15396402-15401245	4.07628	3.12708	5.02548	OK	4.74405	3.67167	5.81644	OK	5.78519	4.03191	7.53848	OK	4.93114	3.87368	5.9886	OK	4.76858	3.70485	5.83231	OK	15.0801	12.3675	17.7927	OK	17.4797	14.126	20.8334	OK	12.9905	10.305	15.6761	OK	3.60384	2.70783	4.49985	OK	5.87893	4.64071	7.11714	OK	79.3383
FaATG3	XLOC_108438	XLOC_108438	FxaC_28g28440	Autophagy-related protein 3	PREDICTED: autophagy-related protein 3 [Fragaria vesca subsp. vesca]	FvH4_7g09530	TSS141266	Fvb7-4:14856316-14861155	2.88458	2.14377	3.6254	OK	3.09555	2.31199	3.87912	OK	3.44353	2.60014	4.28692	OK	3.85622	2.95685	4.75559	OK	3.20285	2.3947	4.01099	OK	13.2805	10.8975	15.6635	OK	21.6519	17.8101	25.4937	OK	17.2244	14.1857	20.263	OK	2.17045	1.54265	2.79825	OK	4.94869	3.9057	5.99167	OK	75.7587
FaATG4a	XLOC_015191	XLOC_015191	FxaC_7g05230	Cysteine protease required for autophagy, which is able to cleave the C-terminal part of ATG8 that may be subsequently converted to a smaller form, with a revealed C-terminal glycine	PREDICTED: cysteine protease ATG4-like [Fragaria vesca subsp. vesca]	FvH4_2g06800	TSS19938	Fvb2-1:3350896-3356714	1.36543	0.776109	1.95475	OK	1.4163	0.792312	2.04028	OK	2.21771	1.54587	2.88955	OK	1.17995	0.759698	1.60021	OK	1.60922	1.03475	2.18369	OK	0.70001	0	1.51544	OK	1.00399	0.272263	1.73572	OK	1.05209	0.594316	1.50986	OK	0.901325	0.502393	1.30026	OK	2.09784	1.34149	2.85418	OK	13.5439
FaATG4a	XLOC_018282	XLOC_018282	FxaC_5g35780	Cysteine protease required for autophagy, which is able to cleave the C-terminal part of ATG8 that may be subsequently converted to a smaller form, with a revealed C-terminal glycine	PREDICTED: cysteine protease ATG4-like [Fragaria vesca subsp. vesca]	FvH4_2g06800	TSS24035	Fvb2-2:18611597-18617358	2.15123	1.38951	2.91296	OK	2.18033	1.30732	3.05335	OK	2.81876	1.78668	3.85084	OK	1.4641	0.959955	1.96824	OK	2.36059	1.49533	3.22586	OK	0.777186	0.140512	1.41386	OK	3.72156	2.85164	4.59148	OK	2.51544	1.85733	3.17354	OK	1.42783	0.882822	1.97284	OK	4.09803	3.05621	5.13985	OK	23.5151
FaATG4a	XLOC_021935	XLOC_021935	FxaC_8g32540	Cysteine protease required for autophagy, which is able to cleave the C-terminal part of ATG8 that may be subsequently converted to a smaller form, with a revealed C-terminal glycine	PREDICTED: cysteine protease ATG4-like [Fragaria vesca subsp. vesca]	FvH4_2g06800	TSS28920,TSS28921,TSS28922	Fvb2-3:18413911-18420014	0.879789	0.359668	1.39991	OK	0.940654	0.29727	1.58404	OK	1.06725	0.40249	1.73201	OK	0.92986	0.502104	1.35762	OK	1.99805	1.06574	2.93036	OK	1.07238	0.242104	1.90265	OK	2.98469	2.16485	3.80454	OK	2.28249	1.03019	3.53479	OK	1.37862	0.715874	2.04136	OK	3.65279	2.73883	4.56675	OK	17.1866
FaATG4a	XLOC_026036	XLOC_026036	FxaC_6g06890	Cysteine protease required for autophagy, which is able to cleave the C-terminal part of ATG8 that may be subsequently converted to a smaller form, with a revealed C-terminal glycine	PREDICTED: cysteine protease ATG4-like [Fragaria vesca subsp. vesca]	FvH4_2g06800	TSS34304	Fvb2-4:4180192-4181953	1.8256	1.31574	2.33545	OK	2.12094	1.56183	2.68005	OK	2.26761	1.68281	2.85241	OK	1.37993	0.950635	1.80923	OK	2.11597	1.55624	2.67569	OK	0.773471	0.459576	1.08737	OK	1.85928	1.33467	2.3839	OK	1.14538	0.753231	1.53754	OK	1.94641	1.41324	2.47958	OK	3.52299	2.75829	4.2877	OK	18.9576
FaATG4b	XLOC_013418	XLOC_013418	FxaC_7g05220	armadillo repeat-containing protein	PREDICTED: armadillo repeat-containing protein 6 [Fragaria vesca subsp. vesca]	FvH4_2g06790	TSS17521	Fvb2-1:3350896-3356714	0.91145	0.576336	1.24656	OK	0.950353	0.596635	1.30407	OK	0.673628	0.388951	0.958304	OK	0.186741	0.0474831	0.325999	OK	0.703911	0.415533	0.992288	OK	0.679477	0.210994	1.14796	OK	0.549062	0.157541	0.940583	OK	0.361826	0.144119	0.579534	OK	1.18397	0.863022	1.50492	OK	1.31326	0.889225	1.7373	OK	7.51368
FaATG4b	XLOC_020060	XLOC_020060	FxaC_5g35770	armadillo repeat-containing protein	PREDICTED: armadillo repeat-containing protein 6 [Fragaria vesca subsp. vesca]	FvH4_2g06790	TSS26433	Fvb2-2:18611597-18617358	1.92721	1.43102	2.4234	OK	1.64116	1.13933	2.14299	OK	1.32534	0.81177	1.83891	OK	0.369625	0.17703	0.56222	OK	1.07714	0.652441	1.50184	OK	0.552115	0.196512	0.907717	OK	0.303292	0.0820547	0.52453	OK	0.287542	0.106899	0.468186	OK	1.29641	0.942138	1.65068	OK	1.13627	0.718284	1.55426	OK	9.9161
FaATG4b	XLOC_023521	XLOC_023521	FxaC_8g32530	armadillo repeat-containing protein	PREDICTED: armadillo repeat-containing protein 6 [Fragaria vesca subsp. vesca]	FvH4_2g06790	TSS31029	Fvb2-3:18413911-18420014	2.47882	1.94028	3.01736	OK	2.58901	2.00833	3.16968	OK	2.00699	1.5033	2.51067	OK	0.690372	0.42868	0.952064	OK	1.46669	0.936739	1.99664	OK	0.865593	0.389943	1.34124	OK	0.786581	0.456054	1.11711	OK	1.06483	0.425334	1.70433	OK	1.92397	1.44097	2.40696	OK	1.12692	0.742575	1.51126	OK	14.9998
FaATG4b	XLOC_024162	XLOC_024162	FxaC_6g06880	armadillo repeat-containing protein	PREDICTED: armadillo repeat-containing protein 6 [Fragaria vesca subsp. vesca]	FvH4_2g06790	TSS31835	Fvb2-4:4175542-4179789	2.72479	2.08099	3.36859	OK	2.75044	2.10586	3.39503	OK	1.69454	1.20857	2.18052	OK	0.506977	0.253798	0.760156	OK	1.57563	1.10651	2.04475	OK	0.705303	0.403087	1.00752	OK	0.534968	0.270329	0.799607	OK	0.855568	0.514264	1.19687	OK	2.00829	1.47265	2.54394	OK	1.58186	1.11762	2.0461	OK	14.9384
FaATG5	XLOC_061188	XLOC_061188	FxaC_17g41540	autophagy protein	PREDICTED: autophagy protein 5 [Fragaria vesca subsp. vesca]	FvH4_5g28670	TSS80578,TSS80579	Fvb5-1:21357723-21362203	7.63421	5.54853	9.71989	OK	8.13702	5.3232	10.9508	OK	7.46448	5.56576	9.3632	OK	9.44435	7.24852	11.6402	OK	8.49491	6.41079	10.579	OK	25.4054	20.3167	30.4941	OK	28.4632	22.0034	34.9231	OK	16.3331	11.0045	21.6616	OK	6.80688	4.8283	8.78545	OK	9.74668	7.50082	11.9926	OK	127.93
FaATG5	XLOC_065865	XLOC_065865	FxaC_18g14380	autophagy protein	PREDICTED: autophagy protein 5 [Fragaria vesca subsp. vesca]	FvH4_5g28670	TSS86568	Fvb5-3:9236864-9241547	3.77367	2.88367	4.66366	OK	3.72979	2.84565	4.61392	OK	4.26842	3.30184	5.235	OK	4.86709	3.82122	5.91297	OK	3.12481	2.32611	3.92351	OK	6.43012	5.14525	7.715	OK	6.19877	4.92424	7.47329	OK	6.89029	5.52884	8.25174	OK	2.74191	1.99981	3.484	OK	3.30344	2.49029	4.11658	OK	45.3283
FaATG5	XLOC_071895	XLOC_071895	FxaC_19g29570	autophagy protein	PREDICTED: autophagy protein 5 [Fragaria vesca subsp. vesca]	FvH4_5g28670	TSS94501,TSS94502	Fvb5-4:17024577-17030167	5.26137	4.24735	6.27539	OK	4.59471	3.66877	5.52065	OK	4.38926	3.48331	5.29522	OK	4.87302	3.89854	5.8475	OK	4.11365	3.25801	4.9693	OK	10.2298	8.35955	12.1001	OK	12.256	10.0559	14.4561	OK	9.97018	8.1214	11.819	OK	3.00714	2.30985	3.70444	OK	3.7817	2.975	4.5884	OK	62.4768
FaATG6	XLOC_097446	XLOC_097446	FxaC_27g28810	beclin 1 protein	PREDICTED: beclin-1-like protein [Fragaria vesca subsp. vesca]	FvH4_7g16330	TSS127401,TSS127402	Fvb7-1:20036260-20041648	1.09605	0.530139	1.66196	OK	1.09403	0.543629	1.64444	OK	1.02074	0.553384	1.4881	OK	1.03472	0.548622	1.52081	OK	1.05874	0.445481	1.67199	OK	3.2863	1.69074	4.88187	OK	4.22467	1.96821	6.48112	OK	3.14475	2.03114	4.25836	OK	0.498837	0.15987	0.837804	OK	1.15176	0.592206	1.71132	OK	17.6106
FaATG6	XLOC_097588	XLOC_097588	FxaC_27g32080	beclin 1 protein	PREDICTED: beclin-1-like protein [Fragaria vesca subsp. vesca]	FvH4_7g16330	TSS127575	Fvb7-1:21860208-21864801	0.685564	0.399547	0.971581	OK	0.759781	0.456809	1.06275	OK	0.831873	0.516576	1.14717	OK	0.812834	0.500399	1.12527	OK	0.603047	0.330884	0.875211	OK	2.2349	1.65911	2.81069	OK	2.46081	1.84756	3.07406	OK	2.22339	1.65364	2.79314	OK	0.441946	0.20841	0.675481	OK	0.872387	0.541471	1.2033	OK	11.9265
FaATG6	XLOC_102002	XLOC_102002	FxaC_25g22270	beclin 1 protein	PREDICTED: beclin-1-like protein [Fragaria vesca subsp. vesca]	FvH4_7g16330	TSS133140	Fvb7-2:12859565-12863590	0.88406	0.563695	1.20443	OK	1.35672	0.952317	1.76112	OK	1.32751	0.921879	1.73313	OK	1.14144	0.775836	1.50704	OK	0.840945	0.527138	1.15475	OK	2.28879	1.72424	2.85334	OK	2.39748	1.80139	2.99357	OK	2.18243	1.63035	2.73452	OK	0.962117	0.625434	1.2988	OK	1.15121	0.777053	1.52536	OK	14.5327
FaATG6	XLOC_102451	XLOC_102451	FxaC_25g33680	beclin 1 protein	PREDICTED: beclin-1-like protein [Fragaria vesca subsp. vesca]	FvH4_7g16330	TSS133649	Fvb7-2:19365131-19371761	1.14371	0.73941	1.54802	OK	1.42214	0.947433	1.89684	OK	1.68725	1.08345	2.29105	OK	1.35283	0.88411	1.82154	OK	0.627057	0.22965	1.02446	OK	1.70858	0.977149	2.44001	OK	1.66912	1.01374	2.32449	OK	2.40263	1.57244	3.23281	OK	0.36235	0.140665	0.584035	OK	0.976442	0.521749	1.43113	OK	13.3521
FaATG6	XLOC_104615	XLOC_104615	FxaC_26g21180	beclin 1 protein	PREDICTED: beclin-1-like protein [Fragaria vesca subsp. vesca]	FvH4_7g16330	TSS136317,TSS136318,TSS136319	Fvb7-3:10455347-10460042	3.10771	1.99762	4.2178	OK	3.47847	2.29072	4.66623	OK	3.93221	2.64534	5.21908	OK	4.33842	3.06413	5.61271	OK	2.2524	1.34551	3.15929	OK	7.0162	4.71799	9.3144	OK	5.29013	3.01958	7.56068	OK	4.29206	2.66606	5.91807	OK	1.23043	0.544169	1.9167	OK	3.01423	1.6887	4.33976	OK	37.9523
FaATG7	XLOC_029355	XLOC_029355	FxaC_12g42210	ubiquitin-like modifier-activating enzyme	PREDICTED: ubiquitin-like modifier-activating enzyme atg7 [Fragaria vesca subsp. vesca]	FvH4_3g07910	TSS38642	Fvb3-1:27640752-27645690	0.579306	0.325677	0.832936	OK	0.551831	0.304369	0.799292	OK	0.302156	0.104276	0.500037	OK	0.39675	0.187186	0.606313	OK	0.960613	0.619521	1.30171	OK	1.84172	1.35968	2.32377	OK	1.39726	0.95063	1.84389	OK	1.31388	0.898755	1.729	OK	1.48799	1.06932	1.90666	OK	0.73561	0.458246	1.01297	OK	9.56712
FaATG7	XLOC_034122	XLOC_034122	FxaC_10g09020	ubiquitin-like modifier-activating enzyme	PREDICTED: ubiquitin-like modifier-activating enzyme atg7 [Fragaria vesca subsp. vesca]	FvH4_3g07910	TSS45079,TSS45080	Fvb3-2:4310419-4317219	1.35661	0.965879	1.74734	OK	1.74513	1.28037	2.2099	OK	1.53817	1.10697	1.96936	OK	1.58796	1.14055	2.03536	OK	2.10192	1.57117	2.63268	OK	2.32265	1.75681	2.8885	OK	1.66014	1.17386	2.14642	OK	1.9994	1.47699	2.5218	OK	1.88311	1.40013	2.36609	OK	1.80068	1.32999	2.27137	OK	17.9958
FaATG7	XLOC_037965	XLOC_037965	FxaC_11g05450	ubiquitin-like modifier-activating enzyme	PREDICTED: ubiquitin-like modifier-activating enzyme atg7 [Fragaria vesca subsp. vesca]	FvH4_3g07910	TSS50129	Fvb3-3:2552350-2557278	0.27987	0.114723	0.445017	OK	0.320127	0.144322	0.495933	OK	0.338609	0.157571	0.519648	OK	0.444631	0.234819	0.654443	OK	0.64749	0.386968	0.908012	OK	0.638195	0.374453	0.901938	OK	0.4589	0.233942	0.683858	OK	0.499718	0.265573	0.733863	OK	0.423789	0.216426	0.631152	OK	0.488413	0.267404	0.709422	OK	4.53974
FaATG7	XLOC_041492	XLOC_041492	FxaC_9g46510	ubiquitin-like modifier-activating enzyme	PREDICTED: ubiquitin-like modifier-activating enzyme atg7 [Fragaria vesca subsp. vesca]	FvH4_3g07910	TSS54724	Fvb3-4:25186342-25191258	0.590879	0.344046	0.837711	OK	0.761622	0.481636	1.04161	OK	0.729704	0.454625	1.00478	OK	0.746598	0.467849	1.02535	OK	1.24468	0.864185	1.62518	OK	1.25755	0.875143	1.63995	OK	1.42148	1.00048	1.84248	OK	0.997967	0.657829	1.33811	OK	0.709466	0.435132	0.9838	OK	1.21738	0.844805	1.58996	OK	9.67733
FaATG8a	XLOC_029629	XLOC_029629	FxaC_12g48710	autophagy-related protein	PREDICTED: autophagy-related protein 8C [Fragaria vesca subsp. vesca]	FvH4_3g01980	TSS39032	Fvb3-1:31010852-31012580	3.29165	2.26094	4.32236	OK	6.01752	4.52917	7.50587	OK	9.87905	7.82066	11.9374	OK	8.8008	6.92868	10.6729	OK	9.87341	7.79509	11.9517	OK	23.1487	18.9319	27.3655	OK	27.9913	22.9382	33.0444	OK	17.0428	13.8695	20.2161	OK	1.97889	1.1991	2.75869	OK	6.30888	4.77311	7.84464	OK	114.333
FaATG8a	XLOC_031961	XLOC_031961	FxaC_10g04960	autophagy-related protein	PREDICTED: autophagy-related protein 8C [Fragaria vesca subsp. vesca]	FvH4_3g01980	TSS42130,TSS42131	Fvb3-2:2437303-2439025	12.4475	9.93804	14.9569	OK	21.4677	17.5284	25.407	OK	34.5484	28.4955	40.6013	OK	41.8808	34.46	49.3017	OK	35.5697	29.3415	41.7979	OK	139.749	115.758	163.74	OK	158.576	131.305	185.846	OK	97.1238	80.2474	114	OK	6.77782	5.09242	8.46321	OK	37.3191	30.7979	43.8403	OK	585.46
FaATG8a	XLOC_029756	XLOC_029756	FxaC_12g01440	Involved in cytoplasm to vacuole transport (Cvt) vesicles and autophagosomes formation. May mediate the delivery of the vesicles and autophagosomes to the vacuole via the microtubule cytoskeleton (By similarity)	PREDICTED: autophagy-related protein 8C [Fragaria vesca subsp. vesca]	FvH4_3g01980	TSS39219	Fvb3-1:843787-844153	0	0	0	OK	0	0	0	OK	0	0	0	OK	0	0	0	OK	0	0	0	OK	0	0	0	OK	0	0	0	OK	0	0	0	OK	0	0	0	OK	0.0388727	0	0.250983	OK	0.0388727
FaATG8a	XLOC_037711	XLOC_037711	FxaC_11g46890	autophagy-related protein	PREDICTED: autophagy-related protein 8C [Fragaria vesca subsp. vesca]	FvH4_3g01980	TSS49784	Fvb3-3:28971544-28975994	0.0248266	0	0.236798	OK	0	0	0	OK	0	0	0	OK	0	0	0	OK	0.279288	0	0.985632	OK	0.60471	0	1.80222	OK	0.921509	0	2.64534	OK	0.253209	0	1.11128	OK	0	0	0	OK	0	0	0	OK	2.08354
FaATG8a	XLOC_041795	XLOC_041795	FxaC_9g01870	autophagy-related protein	PREDICTED: autophagy-related protein 8C [Fragaria vesca subsp. vesca]	FvH4_3g01980	TSS55157	Fvb3-4:1021877-1022243	0	0	0	OK	0	0	0	OK	0	0	0	OK	0	0	0	OK	0	0	0	OK	0	0	0	OK	0	0	0	OK	0.194225	0	0.502935	OK	0	0	0	OK	0.0422786	0	0.252461	OK	0.236504
FaATG8b	XLOC_073017	XLOC_073017	FxaC_21g14090	Microtubule-associated protein 1 light chain 3	PREDICTED: autophagy-related protein 8C-like [Fragaria vesca subsp. vesca]	FvH4_6g43130	TSS95940,TSS95941,TSS95942	Fvb6-1:6280928-6283477	0.81079	0.316509	1.30507	OK	0.480518	0.0759681	0.885068	OK	0.383498	0.00468655	0.762309	OK	0.795352	0.288416	1.30229	OK	3.51967	2.45161	4.58773	OK	4.51377	3.14038	5.88717	OK	3.6756	2.56397	4.78723	OK	4.12031	2.98051	5.26011	OK	1.24491	0.627705	1.86211	OK	0.384741	0	0.780701	OK	19.9292
FaATG8b	XLOC_080708	XLOC_080708	FxaC_23g56560	autophagy-related protein	PREDICTED: autophagy-related protein 8C-like [Fragaria vesca subsp. vesca]	FvH4_6g43130	TSS105915,TSS105916	Fvb6-2:33312551-33314487	3.71946	2.45589	4.98303	OK	2.44381	1.42889	3.45873	OK	3.20509	2.01213	4.39805	OK	4.17082	2.81641	5.52523	OK	6.4756	4.71585	8.23535	OK	10.7622	8.35724	13.1672	OK	15.3104	12.2165	18.4042	OK	13.0788	10.3705	15.7871	OK	2.64862	1.59758	3.69965	OK	0.151864	0	0.452501	OK	61.9667
FaATG8b	XLOC_084012	XLOC_084012	FxaC_22g12060	autophagy-related protein	PREDICTED: autophagy-related protein 8C-like [Fragaria vesca subsp. vesca]	FvH4_6g43130	TSS110169,TSS110170	Fvb6-3:5739316-5741693	3.84798	2.76032	4.93564	OK	3.44039	2.43403	4.44675	OK	5.15926	3.87439	6.44412	OK	6.90673	5.36883	8.44464	OK	5.73155	4.35663	7.10647	OK	9.53777	7.61872	11.4568	OK	8.65718	6.85629	10.4581	OK	7.28601	5.69474	8.87727	OK	2.99491	2.05375	3.93607	OK	1.5191	0.864195	2.17401	OK	55.0809
FaATG8c	XLOC_030626	XLOC_030626	FxaC_12g25380	Involved in cytoplasm to vacuole transport (Cvt) vesicles and autophagosomes formation. May mediate the delivery of the vesicles and autophagosomes to the vacuole via the microtubule cytoskeleton (By similarity)	PREDICTED: CASP-like protein 2D1 [Fragaria vesca subsp. vesca]	FvH4_3g22920	TSS40370	Fvb3-1:17397208-17617632	1.97131	0.817851	3.12476	OK	1.37862	0.72568	2.03156	OK	1.12295	0.409513	1.83638	OK	1.1525	0.593091	1.71192	OK	2.35895	1.41599	3.30191	OK	6.68233	4.53154	8.83313	OK	5.72631	3.29288	8.15973	OK	3.63417	2.32985	4.93848	OK	1.32566	0.48416	2.16717	OK	1.31912	0.424818	2.21341	OK	26.6719
FaATG8c	XLOC_042809	XLOC_042809	FxaC_9g29910	autophagy-related protein	PREDICTED: autophagy-related protein 8C [Fragaria vesca subsp. vesca]	FvH4_3g22920	TSS56494,TSS56495,TSS56496	Fvb3-4:16666121-16672215	57.3397	47.1082	67.5711	OK	32.0624	26.0814	38.0434	OK	29.8327	24.2724	35.393	OK	31.6582	25.7796	37.5368	OK	53.2106	43.6874	62.7338	OK	163.856	135.307	192.405	OK	105.63	86.8901	124.37	OK	65.6203	53.9334	77.3072	OK	22.2788	17.9006	26.6571	OK	30.1506	24.5325	35.7687	OK	591.639
FaATG8c	XLOC_030633	XLOC_030633	FxaC_12g25610	Involved in cytoplasm to vacuole transport (Cvt) vesicles and autophagosomes formation. May mediate the delivery of the vesicles and autophagosomes to the vacuole via the microtubule cytoskeleton (By similarity)	PREDICTED: autophagy-related protein 8C [Fragaria vesca subsp. vesca]	FvH4_3g22920	TSS40378	Fvb3-1:17756219-17758889	3.80898	2.65081	4.96716	OK	2.08991	1.2569	2.92293	OK	2.24346	1.38065	3.10627	OK	2.64161	1.70302	3.58019	OK	3.85947	2.67403	5.0449	OK	13.0672	10.4513	15.683	OK	10.3128	8.07775	12.5479	OK	6.62371	4.95545	8.29198	OK	2.23312	1.36581	3.10042	OK	2.33324	1.43533	3.23116	OK	49.2135
FaATG8c	XLOC_036812	XLOC_036812	FxaC_11g22890	Involved in cytoplasm to vacuole transport (Cvt) vesicles and autophagosomes formation. May mediate the delivery of the vesicles and autophagosomes to the vacuole via the microtubule cytoskeleton (By similarity)	PREDICTED: autophagy-related protein 8C [Fragaria vesca subsp. vesca]	FvH4_3g22920	TSS48608	Fvb3-3:12484083-12486546	25.4393	20.791	30.0875	OK	20.8603	17.0543	24.6663	OK	26.278	21.5513	31.0047	OK	26.1987	21.4473	30.9502	OK	23.3448	19.1012	27.5884	OK	78.4663	64.8277	92.1048	OK	67.1766	55.4078	78.9453	OK	46.4332	38.2911	54.5753	OK	8.75932	6.77427	10.7444	OK	16.4228	13.2871	19.5585	OK	339.379
FaATG8c	XLOC_032811	XLOC_032811	FxaC_10g25330,FxaC_10g25331				TSS43276,TSS43277,TSS43278,TSS43279	Fvb3-2:14293872-14303360	43.8698	36.172	51.5677	OK	33.4536	27.5179	39.3893	OK	34.7353	28.6705	40.8001	OK	36.8131	30.3268	43.2994	OK	41.0177	33.7485	48.2868	OK	124.709	103.222	146.197	OK	84.3206	69.6959	98.9453	OK	46.2498	38.1477	54.3518	OK	21.1205	17.168	25.0729	OK	30.4996	24.9587	36.0405	OK	496.789
FaATG8d	XLOC_101645	XLOC_101645	FxaC_25g13980	autophagy-related protein	PREDICTED: autophagy-related protein 8d-like [Fragaria vesca subsp. vesca]	FvH4_7g09231	TSS132729	Fvb7-2:8138087-8330865	0	0	0	OK	0	0	0	OK	0	0	0	OK	0	0	0	OK	0	0	0	OK	0	0	0	OK	0	0	0	OK	0	0	0	OK	0	0	0	OK	0	0	0	OK	0
FaATG8d	XLOC_106707	XLOC_106707	FxaC_26g29480	Pfam:MAP1_LC3	PREDICTED: autophagy-related protein 8d-like [Fragaria vesca subsp. vesca]	FvH4_7g09231	TSS139061	Fvb7-3:15548095-15550940	0	0	0	OK	0	0	0	OK	0	0	0	OK	0	0	0	OK	0	0	0	OK	0	0	0	OK	0	0	0	OK	0	0	0	OK	0	0	0	OK	0	0	0	OK	0
FaATG8d	XLOC_109996	XLOC_109996	FxaC_28g28700	autophagy-related protein	PREDICTED: autophagy-related protein 8d-like [Fragaria vesca subsp. vesca]	FvH4_7g09231	TSS143289	Fvb7-4:14989440-14989821	0	0	0	OK	0	0	0	OK	0	0	0	OK	0	0	0	OK	0	0	0	OK	0	0	0	OK	0	0	0	OK	0	0	0	OK	0	0	0	OK	0	0	0	OK	0
FaATG8d	XLOC_094645	XLOC_094645	FxaC_27g11741	Microtubule-associated protein 1 light chain 3		FvH4_7g09231	TSS123857	Fvb7-1:8781229-8784433	0	0	0	OK	0.0115605	0	0.0741546	OK	0	0	0	OK	0	0	0	OK	0.00885559	0	0.0693685	OK	0	0	0	OK	0	0	0	OK	0	0	0	OK	0.00766063	0	0.0668923	OK	0	0	0	OK	0.0280767
FaATG8e	XLOC_074273	XLOC_074273	FxaC_21g44840	Pfam:MAP1_LC3	Autophagy-related protein 8c [Zea mays]	FvH4_6g19421	TSS97625	Fvb6-1:23142513-23142963	0	0	0	OK	0	0	0	OK	0	0	0	OK	0	0	0	OK	0	0	0	OK	0.323998	0	0.67263	OK	0	0	0	OK	0	0	0	OK	0	0	0	OK	0	0	0	OK	0.323998
FaATG8f	XLOC_057231	XLOC_057231	FxaC_17g00370	autophagy-related protein 8f-like	PREDICTED: autophagy-related protein 8f [Fragaria vesca subsp. vesca]	FvH4_5g00060	TSS75392	Fvb5-1:236259-238236	4.67642	3.33328	6.01956	OK	2.76939	1.77617	3.76262	OK	1.92697	1.10993	2.74401	OK	1.01734	0.425053	1.60962	OK	4.89564	3.48641	6.30487	OK	32.7943	26.9527	38.6358	OK	39.6316	32.2948	46.9684	OK	21.2326	17.3141	25.1512	OK	2.2485	1.36183	3.13517	OK	5.07902	3.66046	6.49758	OK	116.272
FaATG8f	XLOC_059495	XLOC_059495	FxaC_17g00340	autophagy-related protein 8f-like	PREDICTED: autophagy-related protein 8f [Fragaria vesca subsp. vesca]	FvH4_5g00060	TSS78377	Fvb5-1:209108-210568	0	0	0	OK	0.0224887	0	0.113505	OK	0.0415283	0	0.133459	OK	0	0	0	OK	0.0447905	0	0.150091	OK	0	0	0	OK	0.206885	0	0.452323	OK	0.233	0.00558348	0.460417	OK	0.012399	0	0.103411	OK	0.130726	0	0.333762	OK	0.691818
FaATG8f	XLOC_067243	XLOC_067243	FxaC_18g46510	autophagy-related protein 8f-like	hypothetical protein CICLE_v10022858mg [Citrus clementina]	FvH4_5g00060	TSS88396	Fvb5-3:27404345-27410053	1.44029	0.684395	2.19618	OK	0.756535	0.277665	1.2354	OK	0.397566	0.0486436	0.746488	OK	0.311906	0.0341611	0.589651	OK	0.637993	0.242086	1.0339	OK	2.52321	0.743952	4.30248	OK	3.70244	1.66689	5.738	OK	5.00295	2.94205	7.06385	OK	0.513643	0.106096	0.92119	OK	1.3241	0.703152	1.94505	OK	16.6106
FaATG8f	XLOC_068999	XLOC_068999	FxaC_18g46510	autophagy-related protein 8f-like	hypothetical protein CICLE_v10022858mg [Citrus clementina]	FvH4_5g00060	TSS90734	Fvb5-3:27404345-27410053	19.0478	15.2755	22.8201	OK	11.996	9.47245	14.5196	OK	8.89387	6.89095	10.8968	OK	9.54858	7.4983	11.5989	OK	9.80239	7.65936	11.9454	OK	41.165	33.1212	49.2088	OK	54.7567	44.2791	65.2343	OK	34.8731	27.5318	42.2143	OK	5.63284	4.05463	7.21105	OK	12.8814	10.1944	15.5685	OK	208.598
FaATG8f	XLOC_069084	XLOC_069084	FxaC_19g00020	autophagy-related protein 8f-like	PREDICTED: autophagy-related protein 8f [Fragaria vesca subsp. vesca]	FvH4_5g00060	TSS90819	Fvb5-4:21722-23805	26.8127	22.0645	31.5608	OK	10.2474	8.16852	12.3264	OK	4.58824	3.34625	5.83022	OK	5.5721	4.18203	6.96218	OK	12.9895	10.4751	15.5039	OK	75.4745	62.4222	88.5268	OK	98.9461	82.0327	115.86	OK	51.9876	42.9317	61.0435	OK	9.57755	7.55501	11.6001	OK	26.4724	21.762	31.1829	OK	322.668
FaATG8g	XLOC_094730	XLOC_094730	FxaC_27g13830	autophagy-related protein	PREDICTED: autophagy-related protein 8f [Fragaria vesca subsp. vesca]	FvH4_7g11130	TSS123962	Fvb7-1:10389443-10392408	1.72206	0.948253	2.49587	OK	2.03579	1.18596	2.88561	OK	2.93751	1.90628	3.96874	OK	4.00997	2.79177	5.22818	OK	2.42707	1.4739	3.38024	OK	10.0886	7.85708	12.3202	OK	14.0208	11.2362	16.8054	OK	10.4383	8.19922	12.6773	OK	0.675165	0.205105	1.14523	OK	3.24746	2.142	4.35293	OK	51.6027
FaATG8g	XLOC_095012	XLOC_095012	FxaC_27g20200	autophagy-related protein	PREDICTED: autophagy-related protein 8f [Fragaria vesca subsp. vesca]	FvH4_7g11130	TSS124304	Fvb7-1:14981123-14984196	3.64064	2.49691	4.78437	OK	3.55668	2.42198	4.69137	OK	5.48888	4.00731	6.97046	OK	5.6484	4.16534	7.13147	OK	3.99864	2.76976	5.22752	OK	17.0416	13.8128	20.2703	OK	19.2662	15.6964	22.8359	OK	14.6461	11.7884	17.5038	OK	2.94405	1.91808	3.97001	OK	4.92391	3.52646	6.32135	OK	81.1551
FaATG8g	XLOC_099220	XLOC_099220	FxaC_25g16410	autophagy-related protein	PREDICTED: autophagy-related protein 8f [Fragaria vesca subsp. vesca]	FvH4_7g11130	TSS129659	Fvb7-2:9697955-9700977	0.786421	0.287363	1.28548	OK	0.947148	0.389943	1.50435	OK	1.38285	0.69909	2.06661	OK	2.43855	1.5188	3.35829	OK	1.2501	0.585617	1.91459	OK	5.17804	3.71393	6.64215	OK	4.97429	3.56311	6.38546	OK	2.17265	1.30028	3.04502	OK	0.656801	0.196724	1.11688	OK	1.16674	0.531458	1.80203	OK	20.9536
FaATG8g	XLOC_099698	XLOC_099698	FxaC_25g27700	autophagy-related protein	PREDICTED: autophagy-related protein 8f [Fragaria vesca subsp. vesca]	FvH4_7g11130	TSS130227,TSS130228	Fvb7-2:15918813-15921680	3.72763	2.48605	4.9692	OK	4.00689	2.68974	5.32403	OK	6.11255	4.39839	7.82671	OK	6.89306	5.077	8.70912	OK	4.96737	3.46215	6.47259	OK	21.8837	17.7801	25.9872	OK	31.5636	25.7807	37.3464	OK	18.4995	14.9213	22.0777	OK	1.85428	0.974399	2.73416	OK	6.42261	4.66022	8.185	OK	105.931
FaATG8g	XLOC_106616	XLOC_106616	FxaC_26g27290	autophagy-related protein	PREDICTED: autophagy-related protein 8f [Fragaria vesca subsp. vesca]	FvH4_7g11130	TSS138933	Fvb7-3:14032716-14107738	4.0645	1.36139	6.76761	OK	5.58765	2.76381	8.41148	OK	8.60709	4.17592	13.0383	OK	9.66614	4.82011	14.5122	OK	3.3955	0.77642	6.01458	OK	14.2883	7.49505	21.0815	OK	12.8517	6.06131	19.6421	OK	9.84536	2.02397	17.6667	OK	1.57538	0.646637	2.50412	OK	4.27587	1.89175	6.65998	OK	74.1575
FaATG8g	XLOC_106617	XLOC_106617	FxaC_26g27370	autophagy-related protein	PREDICTED: autophagy-related protein 8f [Fragaria vesca subsp. vesca]	FvH4_7g11130	TSS138934	Fvb7-3:14032716-14107738	0	0	0	OK	0	0	0	OK	2.39667	0	6.02913	OK	0.665742	0	2.34643	OK	0	0	0	OK	0.081544	0	0.369351	OK	0	0	0	OK	0.0352633	0	0.195412	OK	0	0	0	OK	0	0	0	OK	3.17922
FaATG8g	XLOC_106619	XLOC_106619	FxaC_26g27370	autophagy-related protein	PREDICTED: autophagy-related protein 8f [Fragaria vesca subsp. vesca]	FvH4_7g11130	TSS138936,TSS138937	Fvb7-3:14032716-14107738	15.5841	9.4109	21.7573	OK	15.8207	9.76985	21.8715	OK	21.1167	11.9295	30.3039	OK	20.2474	12.6038	27.891	OK	12.4752	6.17888	18.7716	OK	38.6305	28.9439	48.3172	OK	44.2041	34.297	54.1113	OK	36.6509	28.472	44.8297	OK	5.69516	3.42838	7.96193	OK	15.1696	9.12008	21.2192	OK	225.594
FaATG8g	XLOC_109921	XLOC_109921	FxaC_28g26540	autophagy-related protein	PREDICTED: autophagy-related protein 8f [Fragaria vesca subsp. vesca]	FvH4_7g11130	TSS143186,TSS143187,TSS143188	Fvb7-4:13645237-13648220	13.6901	10.4627	16.9176	OK	13.7065	10.5164	16.8966	OK	15.4449	12.0473	18.8426	OK	20.0122	15.9682	24.0562	OK	10.1134	7.24336	12.9834	OK	48.7682	39.676	57.8604	OK	68.5344	52.8474	84.2213	OK	48.5222	32.7411	64.3033	OK	7.96567	5.65999	10.2713	OK	13.423	10.1436	16.7025	OK	260.181
FaATG8h	XLOC_047067	XLOC_047067	FxaC_15g17730	autophagy-related protein	PREDICTED: autophagy-related protein 8i [Fragaria vesca subsp. vesca]	FvH4_4g21320	TSS62140,TSS62141	Fvb4-2:8632439-8634565	30.917	23.8777	37.9563	OK	12.8837	9.37735	16.3901	OK	15.7503	11.9021	19.5985	OK	23.4913	18.2401	28.7425	OK	28.1189	21.6168	34.6211	OK	76.6243	62.119	91.1295	OK	122.514	96.4828	148.545	OK	86.6326	63.3403	109.925	OK	10.7874	6.96123	14.6135	OK	16.9712	12.5995	21.3429	OK	424.691
FaATG8h	XLOC_050620	XLOC_050620	FxaC_13g24640	autophagy-related protein	PREDICTED: autophagy-related protein 8i [Fragaria vesca subsp. vesca]	FvH4_4g21320	TSS66803	Fvb4-3:11836485-11840399	52.2238	42.0333	62.4143	OK	26.0487	21.0406	31.0568	OK	26.5791	21.5434	31.6148	OK	42.5171	34.9235	50.1108	OK	39.1899	31.9344	46.4453	OK	114.535	94.4971	134.572	OK	138.689	114.359	163.02	OK	92.9412	76.5809	109.301	OK	13.7701	10.716	16.8243	OK	26.0219	21.1461	30.8977	OK	572.516
FaATG8h	XLOC_054862	XLOC_054862	FxaC_14g17270	autophagy-related protein	PREDICTED: autophagy-related protein 8i [Fragaria vesca subsp. vesca]	FvH4_4g21320	TSS72331	Fvb4-4:8641882-8645580	25.4892	19.6109	31.3676	OK	6.98751	4.9007	9.07433	OK	5.43791	3.75868	7.11715	OK	7.04336	5.09523	8.99148	OK	19.4787	15.4372	23.5202	OK	90.0757	72.8151	107.336	OK	123.043	100.567	145.52	OK	57.7548	45.4983	70.0113	OK	4.86585	3.15402	6.57769	OK	9.36975	6.44761	12.2919	OK	349.546
FaATG8h	XLOC_056373	XLOC_056373	FxaC_14g17270	autophagy-related protein	PREDICTED: autophagy-related protein 8i [Fragaria vesca subsp. vesca]	FvH4_4g21320	TSS74315	Fvb4-4:8641882-8645580	7.46875	3.17325	11.7643	OK	1.28543	0	2.74432	OK	0.280635	0	0.634812	OK	0.177667	0	0.40221	OK	0.488511	0.0668908	0.910131	OK	3.05714	1.6973	4.41699	OK	2.27732	0.895177	3.65946	OK	3.45575	2.04913	4.86238	OK	0.935977	0	1.90962	OK	0.717405	0.25502	1.17979	OK	20.1446
FaATG8i	XLOC_095469	XLOC_095469	FxaC_27g31780	autophagy-related protein	PREDICTED: autophagy-related protein 8i-like [Fragaria vesca subsp. vesca]	FvH4_1g26480	TSS124888	Fvb7-1:21690332-21692016	0.364785	0	0.778362	OK	0.467558	0.0035849	0.93153	OK	0.449948	0.0108406	0.889056	OK	0.222822	0	0.572118	OK	0.133934	0	0.430484	OK	0.897138	0.254411	1.53986	OK	0.354203	0.0129116	0.695494	OK	0.675205	0.114981	1.23543	OK	0.465333	0.0247251	0.905942	OK	0.597327	0.0658057	1.12885	OK	4.62825
FaATG8i	XLOC_001823	XLOC_001823	FxaC_4g08940	autophagy-related protein	PREDICTED: autophagy-related protein 8i-like [Fragaria vesca subsp. vesca]	FvH4_1g26490	TSS2409	Fvb1-1:9030184-9038099	3.00091	1.92427	4.07755	OK	1.76958	1.22744	2.31172	OK	1.47656	1.07894	1.87417	OK	1.56562	0.931936	2.19931	OK	1.70791	1.22347	2.19236	OK	5.9483	4.58442	7.31219	OK	6.39852	4.76622	8.03081	OK	6.36631	4.67235	8.06027	OK	0.440138	0.264769	0.615507	OK	49.3528	33.5441	65.1615	OK	78.0266
FaATG8i	XLOC_004534	XLOC_004534	FxaC_2g36930	autophagy-related protein	PREDICTED: autophagy-related protein 8i-like [Fragaria vesca subsp. vesca]	FvH4_1g26480	TSS5889,TSS5890	Fvb1-2:20170390-20189662	0.173401	0	0.530628	OK	0.171418	0	0.630145	OK	0.33308	0	0.86003	OK	0.668377	0	1.80702	OK	0.875614	0	2.14312	OK	0.49251	0	1.35623	OK	0.668496	0	1.69772	OK	0.0990502	0	0.478861	OK	0.395874	0	0.968736	OK	0.676876	0	1.46169	OK	4.5547
FaATG8i	XLOC_011161	XLOC_011161	FxaC_1g32800	autophagy-related protein	PREDICTED: autophagy-related protein 8i-like [Fragaria vesca subsp. vesca]	FvH4_1g26480	TSS14496	Fvb1-4:16873804-16884372	1.21616	0.291615	2.1407	OK	3.08952	1.76617	4.41287	OK	5.42002	3.09914	7.74091	OK	4.9354	3.10668	6.76413	OK	3.95272	2.29002	5.61542	OK	11.6759	7.986	15.3658	OK	6.82246	3.60699	10.0379	OK	5.28125	3.08808	7.47441	OK	0.620233	0	1.31712	OK	1.81434	0.752506	2.87618	OK	44.828
FaATG9	XLOC_015812	XLOC_015812	FxaC_7g21190	autophagy protein	PREDICTED: autophagy-related protein 9 [Fragaria vesca subsp. vesca]	FvH4_2g21710	TSS20752	Fvb2-1:14173655-14179661	0.516658	0.30557	0.727746	OK	0.636917	0.40782	0.866014	OK	0.39431	0.210501	0.578119	OK	0.51127	0.304616	0.717924	OK	0.893886	0.611803	1.17597	OK	1.00419	0.704637	1.30373	OK	1.35205	0.989958	1.71415	OK	2.05354	1.58847	2.51861	OK	0.703797	0.456394	0.951201	OK	1.98771	1.54736	2.42807	OK	10.0543
FaATG9	XLOC_017459	XLOC_017459	FxaC_5g14680	autophagy protein	PREDICTED: autophagy-related protein 9 [Fragaria vesca subsp. vesca]	FvH4_2g21710	TSS22948	Fvb2-2:6837139-6843012	0.866621	0.599041	1.1342	OK	1.02236	0.725611	1.31911	OK	0.949353	0.666492	1.23222	OK	1.0546	0.755957	1.35324	OK	1.25527	0.9223	1.58824	OK	2.00753	1.56077	2.45428	OK	2.9638	2.36905	3.55855	OK	2.94856	2.35633	3.54079	OK	1.02909	0.728836	1.32934	OK	2.75313	2.20959	3.29666	OK	16.8503
FaATG9	XLOC_021479	XLOC_021479	FxaC_8g21190	autophagy protein	PREDICTED: autophagy-related protein 9 [Fragaria vesca subsp. vesca]	FvH4_2g21710	TSS28324,TSS28325	Fvb2-3:10620905-10626815	1.34145	0.683383	1.99952	OK	1.86164	1.23915	2.48413	OK	1.35717	0.66619	2.04814	OK	2.0874	1.38829	2.7865	OK	2.01025	1.28799	2.73251	OK	2.70569	1.79246	3.61892	OK	1.66178	1.0284	2.29515	OK	2.69948	1.91564	3.48333	OK	2.10822	1.45227	2.76417	OK	3.98654	2.85429	5.11879	OK	21.8196
FaATG9	XLOC_026780	XLOC_026780	FxaC_6g25970	autophagy protein	PREDICTED: autophagy-related protein 9 [Fragaria vesca subsp. vesca]	FvH4_2g21710	TSS35282	Fvb2-4:16421050-16427075	0.428719	0.254177	0.603262	OK	0.623589	0.409051	0.838127	OK	0.511577	0.318383	0.70477	OK	0.800042	0.551264	1.04882	OK	0.961302	0.68275	1.23985	OK	1.4525	1.09372	1.81128	OK	2.0367	1.58082	2.49257	OK	2.10915	1.64422	2.57407	OK	0.847393	0.587872	1.10691	OK	1.32874	0.992625	1.66486	OK	11.0997
FaATG10	XLOC_024680	XLOC_024680	FxaC_6g21190	Autophagocytosis associated protein, active-site domain	PREDICTED: ubiquitin-like-conjugating enzyme ATG10 [Fragaria vesca subsp. vesca]	FvH4_2g17470	TSS32516,TSS32517	Fvb2-4:13557522-13564250	1.32435	0.919106	1.72959	OK	1.23599	0.849575	1.62241	OK	0.901641	0.499036	1.30425	OK	0.862935	0.511736	1.21413	OK	0.843276	0.489919	1.19663	OK	0.432793	0.128203	0.737383	OK	0.848267	0.522135	1.1744	OK	0.867527	0.515234	1.21982	OK	5.02889	3.99538	6.0624	OK	1.10772	0.299983	1.91546	OK	13.4534
FaATG11	XLOC_044211	XLOC_044211	FxaC_16g10730	Autophagy-related protein 11	PREDICTED: uncharacterized protein LOC101304642 [Fragaria vesca subsp. vesca]	FvH4_4g10150	TSS58307	Fvb4-1:8129610-8137929	0.547309	0.377758	0.71686	OK	0.434846	0.284251	0.585442	OK	0.588055	0.40875	0.767361	OK	0.712753	0.513582	0.911924	OK	1.21423	0.937751	1.49071	OK	1.06765	0.81117	1.32414	OK	3.15181	2.57569	3.72793	OK	3.5014	2.86178	4.14103	OK	0.493702	0.331869	0.655536	OK	1.53174	1.20866	1.85481	OK	13.2435
FaATG11	XLOC_049152	XLOC_049152	FxaC_15g32230	Autophagy-related protein 11	PREDICTED: uncharacterized protein LOC101304642 [Fragaria vesca subsp. vesca]	FvH4_4g10150	TSS64901	Fvb4-2:19601086-19608730	0.781866	0.57215	0.991582	OK	0.834419	0.615701	1.05314	OK	1.14949	0.878872	1.42011	OK	1.39978	1.09497	1.7046	OK	1.09609	0.836519	1.35566	OK	1.17398	0.901292	1.44668	OK	2.55797	2.07206	3.04388	OK	2.6407	2.14557	3.13583	OK	0.867943	0.64233	1.09356	OK	2.04267	1.64832	2.43703	OK	14.5449
FaATG11	XLOC_053465	XLOC_053465	FxaC_13g40030	Autophagy-related protein 11	PREDICTED: uncharacterized protein LOC101304642 [Fragaria vesca subsp. vesca]	FvH4_4g10150	TSS70463	Fvb4-3:21282952-21290914	0.183702	0.0905923	0.276811	OK	0.176655	0.0854184	0.267892	OK	0.263305	0.14853	0.378079	OK	0.305936	0.181879	0.429993	OK	0.376607	0.238924	0.514291	OK	0.468632	0.313133	0.624131	OK	0.948218	0.705614	1.19082	OK	0.924711	0.68798	1.16144	OK	0.135258	0.0539086	0.216607	OK	0.547094	0.378507	0.715681	OK	4.33012
FaATG11	XLOC_056906	XLOC_056906	FxaC_14g32000	Autophagy-related protein 11	PREDICTED: uncharacterized protein LOC101304642 [Fragaria vesca subsp. vesca]	FvH4_4g10150	TSS75006	Fvb4-4:19251323-19258890	0.513797	0.345632	0.681962	OK	0.545175	0.37123	0.719119	OK	0.415176	0.264333	0.566018	OK	0.638447	0.447593	0.8293	OK	0.810759	0.589646	1.03187	OK	1.24037	0.953734	1.527	OK	2.36892	1.90607	2.83177	OK	2.5947	2.10028	3.08912	OK	0.656908	0.460239	0.853578	OK	1.90544	1.52703	2.28385	OK	11.6897
FaATG12	XLOC_076435	XLOC_076435	FxaC_21g25460	Ubiquitin-like protein involved in cytoplasm to vacuole transport (Cvt) and autophagy vesicles formation. Conjugation with ATG5 through an ubiquitin-like conjugating system	PREDICTED: ubiquitin-like protein ATG12 [Fragaria vesca subsp. vesca]	FvH4_6g34660	TSS100413	Fvb6-1:11990850-11993087	3.11217	2.00151	4.22282	OK	3.12907	2.01809	4.24006	OK	3.36914	2.21374	4.52454	OK	3.25691	2.1275	4.38632	OK	4.17519	2.83968	5.51071	OK	5.84024	4.21545	7.46502	OK	8.62192	6.50022	10.7436	OK	5.5671	3.98325	7.15095	OK	1.89539	1.0252	2.76559	OK	1.95193	1.10153	2.80233	OK	40.9191
FaATG12	XLOC_081074	XLOC_081074	FxaC_23g03980	Ubiquitin-like autophagy protein Apg12	PREDICTED: ubiquitin-like protein ATG12 [Fragaria vesca subsp. vesca]	FvH4_6g34660	TSS106381	Fvb6-2:2447137-2449425	1.90891	0.97684	2.84098	OK	1.59958	0.78316	2.41599	OK	2.77313	1.49743	4.04884	OK	1.52999	0.722032	2.33795	OK	2.70976	1.58366	3.83586	OK	3.09799	1.46351	4.73247	OK	6.38013	3.81106	8.94919	OK	2.54975	1.51777	3.58173	OK	1.1761	0.387774	1.96443	OK	0.985145	0.394474	1.57582	OK	24.7105
FaATG12	XLOC_087323	XLOC_087323	FxaC_22g21970	Ubiquitin-like autophagy protein Apg12	PREDICTED: ubiquitin-like protein ATG12 [Fragaria vesca subsp. vesca]	FvH4_6g34660	TSS114457	Fvb6-3:11439252-11441479	2.35769	1.4834	3.23197	OK	2.19878	1.36874	3.02881	OK	2.28468	1.4522	3.11717	OK	2.38703	1.52377	3.25029	OK	3.02394	2.01579	4.03208	OK	3.72445	2.56443	4.88446	OK	5.11028	3.70159	6.51897	OK	3.14003	2.12423	4.15583	OK	1.60958	0.888091	2.33106	OK	1.65187	0.935638	2.36811	OK	27.4883
FaATG12	XLOC_091123	XLOC_091123	FxaC_24g43040	Ubiquitin-like protein involved in cytoplasm to vacuole transport (Cvt) and autophagy vesicles formation. Conjugation with ATG5 through an ubiquitin-like conjugating system	PREDICTED: ubiquitin-like protein ATG12 [Fragaria vesca subsp. vesca]	FvH4_6g34660	TSS119298,TSS119299,TSS119300	Fvb6-4:25877680-25880081	1.37734	0.670402	2.08428	OK	1.27412	0.638343	1.9099	OK	1.85682	1.08518	2.62846	OK	1.61081	0.895067	2.32655	OK	2.18976	1.31701	3.06251	OK	3.58399	2.44857	4.71941	OK	5.67538	4.22237	7.12839	OK	4.19288	2.98076	5.405	OK	1.18492	0.515026	1.85481	OK	0.96675	0.342756	1.59074	OK	23.9128
FaATG13a	XLOC_096209	XLOC_096209	FxaC_27g49190	Autophagy-related protein 13	PREDICTED: autophagy-related protein 13 [Fragaria vesca subsp. vesca]	FvH4_7g33350	TSS125867,TSS125868	Fvb7-1:30189980-30193448	1.2083	0.453813	1.96279	OK	1.20144	0.517811	1.88507	OK	1.19709	0.509501	1.88467	OK	1.08315	0.406033	1.76027	OK	1.85141	0.629343	3.07348	OK	0.879201	0.452325	1.30608	OK	1.88497	0.442092	3.32785	OK	1.57392	0.50105	2.64679	OK	0.908722	0.425435	1.39201	OK	3.89284	2.51925	5.26642	OK	15.681
FaATG13a	XLOC_096364	XLOC_096364	FxaC_27g52540	Autophagy-related protein 13	PREDICTED: autophagy-related protein 13 [Fragaria vesca subsp. vesca]	FvH4_7g33350	TSS126069	Fvb7-1:31767501-31771120	0.550636	0.309206	0.792066	OK	0.80712	0.514831	1.09941	OK	0.610312	0.3599	0.860723	OK	0.670143	0.407162	0.933124	OK	0.711008	0.435623	0.986393	OK	0.528512	0.288386	0.768638	OK	0.776974	0.470503	1.08345	OK	0.392482	0.185079	0.599884	OK	0.324901	0.139994	0.509809	OK	1.6759	1.22921	2.12259	OK	7.04799
FaATG13a	XLOC_105609	XLOC_105609	FxaC_26g03340	Autophagy-related protein 13	PREDICTED: autophagy-related protein 13 [Fragaria vesca subsp. vesca]	FvH4_7g33350	TSS137638	Fvb7-3:1543720-1547286	3.56454	2.63384	4.49523	OK	3.28605	2.52918	4.04291	OK	2.80256	2.02848	3.57664	OK	3.30912	2.54725	4.07098	OK	5.4842	4.38447	6.58394	OK	7.71543	5.87053	9.56033	OK	7.01017	4.34863	9.67172	OK	5.71655	4.29818	7.13492	OK	2.71162	2.03189	3.39134	OK	13.0087	10.5966	15.4207	OK	54.6089
FaATG13a	XLOC_108858	XLOC_108858	FxaC_28g00980	Autophagy-related protein 13	PREDICTED: autophagy-related protein 13 [Fragaria vesca subsp. vesca]	FvH4_7g33350	TSS141822,TSS141823	Fvb7-4:472890-478365	19.1621	15.8602	22.464	OK	17.5366	14.516	20.5572	OK	24.09	19.9429	28.2371	OK	20.7596	17.1913	24.3279	OK	18.9661	15.7006	22.2316	OK	6.57012	4.79071	8.34953	OK	6.97805	5.41412	8.54198	OK	9.28664	7.59046	10.9828	OK	6.15278	5.04284	7.26272	OK	11.4894	9.32803	13.6507	OK	140.991
FaATG13b	XLOC_000460	XLOC_000460	FxaC_4g13650	Autophagy-related protein 13	PREDICTED: autophagy-related protein 13 [Fragaria vesca subsp. vesca]	FvH4_1g23440	TSS614	Fvb1-1:12817217-12821601	3.40278	2.67159	4.13398	OK	2.85336	2.20409	3.50262	OK	2.51179	1.89162	3.13195	OK	2.84064	2.1876	3.49368	OK	2.60252	1.99392	3.21113	OK	3.43388	2.69412	4.17365	OK	5.2015	4.16838	6.23461	OK	5.30657	4.26626	6.34689	OK	3.01788	2.33506	3.70071	OK	9.70744	7.96339	11.4515	OK	40.8784
FaATG13b	XLOC_006115	XLOC_006115	FxaC_2g32300	Autophagy-related protein 13	PREDICTED: autophagy-related protein 13 [Fragaria vesca subsp. vesca]	FvH4_1g23440	TSS7944	Fvb1-2:16884769-16889814	2.50056	1.90922	3.0919	OK	2.17131	1.56395	2.77867	OK	1.88333	1.32125	2.44541	OK	2.56658	1.96715	3.16601	OK	2.58094	1.97377	3.1881	OK	4.01262	3.09543	4.92981	OK	3.46514	2.48139	4.44889	OK	3.03985	2.25005	3.82966	OK	1.9177	1.41054	2.42486	OK	5.82947	4.71839	6.94054	OK	29.9675
FaATG13b	XLOC_009374	XLOC_009374	FxaC_3g27630	Autophagy-related protein 13	PREDICTED: autophagy-related protein 13 [Fragaria vesca subsp. vesca]	FvH4_1g23440	TSS12163,TSS12164	Fvb1-3:15761416-15767139	1.38172	0.967953	1.79548	OK	1.31687	0.929087	1.70465	OK	1.39805	0.98648	1.80962	OK	1.79736	1.31613	2.27859	OK	1.58696	1.12159	2.05233	OK	2.04456	1.51585	2.57327	OK	3.06709	2.37952	3.75465	OK	2.09029	1.52872	2.65186	OK	1.34235	0.932968	1.75173	OK	3.41709	2.69461	4.13957	OK	19.4423
FaATG13b	XLOC_012661	XLOC_012661	FxaC_1g28030	Autophagy-related protein 13	PREDICTED: autophagy-related protein 13 [Fragaria vesca subsp. vesca]	FvH4_1g23440	TSS16504,TSS16505	Fvb1-4:13746391-13750878	1.1899	0.773403	1.60639	OK	0.807583	0.48196	1.13321	OK	0.571083	0.293214	0.848952	OK	0.847964	0.474475	1.22145	OK	1.16862	0.770138	1.5671	OK	1.78157	1.20888	2.35425	OK	3.07029	2.1915	3.94908	OK	2.59488	1.85989	3.32987	OK	0.8955	0.533878	1.25712	OK	4.82253	3.71147	5.93358	OK	17.7499
FaNBR1	XLOC_057604	XLOC_057604	FxaC_17g08760	ubiquitin-associated (UBA) TS-N domain-containing protein octicosapeptide Phox Bemp1 (PB1) domain-containing protein	PREDICTED: uncharacterized protein LOC101312926 isoform X1 [Fragaria vesca subsp. vesca]	FvH4_5g06270	TSS75865,TSS75866,TSS75867	Fvb5-1:4199231-4203158	39.7869	31.9014	47.6724	OK	60.1833	45.5676	74.799	OK	72.3924	58.89	85.8947	OK	93.3439	75.1143	111.574	OK	37.4594	29.8074	45.1115	OK	62.1534	49.4476	74.8593	OK	71.8842	54.3784	89.39	OK	67.4665	53.8402	81.0928	OK	29.3531	23.6039	35.1024	OK	94.1495	75.4642	112.835	OK	628.173
FaNBR1	XLOC_068715	XLOC_068715	FxaC_18g39660	ubiquitin-associated (UBA) TS-N domain-containing protein octicosapeptide Phox Bemp1 (PB1) domain-containing protein	PREDICTED: uncharacterized protein LOC101312926 isoform X1 [Fragaria vesca subsp. vesca]	FvH4_5g06270	TSS90343	Fvb5-3:24062099-24066214	21.7093	17.9803	25.4383	OK	32.9646	27.3266	38.6027	OK	42.9779	35.5639	50.3919	OK	44.242	36.6446	51.8393	OK	23.7414	19.6769	27.8059	OK	26.9427	22.3092	31.5762	OK	45.8797	37.9555	53.8039	OK	45.715	37.9129	53.5172	OK	16.7473	13.8297	19.6649	OK	40.784	33.7624	47.8057	OK	341.704
FaNBR1	XLOC_069389	XLOC_069389	FxaC_19g07000	ubiquitin-associated (UBA) TS-N domain-containing protein octicosapeptide Phox Bemp1 (PB1) domain-containing protein	PREDICTED: uncharacterized protein LOC101312926 isoform X1 [Fragaria vesca subsp. vesca]	FvH4_5g06270	TSS91228,TSS91229,TSS91230	Fvb5-4:3552183-3556170	23.6528	18.9524	28.3533	OK	33.9599	26.9794	40.9403	OK	42.8475	35.0286	50.6664	OK	52.2917	42.4918	62.0916	OK	24.0433	19.5824	28.5042	OK	47.006	37.1219	56.8901	OK	70.6403	52.0736	89.207	OK	67.3934	54.6671	80.1197	OK	17.6263	14.5062	20.7464	OK	58.466	47.2765	69.6555	OK	437.927
FaNBR1	XLOC_062216	XLOC_062216	FxaC_20g07340				TSS81863,TSS81864,TSS81865,TSS81866	Fvb5-2:3725395-3734086	27.1255	21.6655	32.5856	OK	48.1207	38.5824	57.659	OK	82.6328	66.8439	98.4217	OK	74.2879	58.3502	90.2255	OK	20.6631	16.5809	24.7454	OK	58.7325	44.9678	72.4971	OK	85.5238	70.3391	100.708	OK	73.1364	59.2278	87.0451	OK	16.5967	13.0314	20.162	OK	32.9151	25.9016	39.9286	OK	519.735
FaVPS34	XLOC_048062	XLOC_048062	FxaC_15g03290	ADP-ribosylation	PREDICTED: phosphatidylinositol 3-kinase, root isoform [Fragaria vesca subsp. vesca]	FvH4_4g34140	TSS63441	Fvb4-2:1561568-1564505	44.0974	36.4214	51.7735	OK	51.3136	42.4368	60.1904	OK	51.9564	42.9871	60.9256	OK	40.732	33.6266	47.8373	OK	21.0653	17.3676	24.7631	OK	13.4635	11.0001	15.927	OK	7.63878	6.05989	9.21767	OK	9.36017	7.53297	11.1874	OK	19.3572	15.9237	22.7907	OK	8.63355	6.95951	10.3076	OK	267.618
FaVPS34	XLOC_051975	XLOC_051975	FxaC_13g03520	Phosphatidylinositol 3-kinase	PREDICTED: phosphatidylinositol 3-kinase, root isoform [Fragaria vesca subsp. vesca]	FvH4_4g34140	TSS68572	Fvb4-3:1510727-1574531	2.34004	0	4.88985	OK	3.68491	0.000453303	7.36937	OK	3.25295	0	9.2512	OK	3.46081	0	9.35008	OK	3.16498	0.754726	5.57524	OK	3.47571	1.64804	5.30337	OK	3.97396	2.15693	5.79099	OK	3.63195	1.88968	5.37421	OK	2.01867	0.0672996	3.97004	OK	3.00855	0.970211	5.04688	OK	32.0125
FaVPS34	XLOC_054259	XLOC_054259	FxaC_14g03530	Phosphatidylinositol 3-kinase	PREDICTED: phosphatidylinositol 3-kinase, root isoform [Fragaria vesca subsp. vesca]	FvH4_4g34140	TSS71498,TSS71499,TSS71500	Fvb4-4:1701462-1708501	2.29811	1.16155	3.43466	OK	3.11044	2.11165	4.10922	OK	3.41195	2.25192	4.57197	OK	4.89296	3.40905	6.37687	OK	3.58206	2.4364	4.72772	OK	5.68696	3.6198	7.75412	OK	4.7149	2.55569	6.8741	OK	5.2334	3.21452	7.25229	OK	3.87595	2.60135	5.15055	OK	3.3977	2.19219	4.6032	OK	40.2044
FaVPS34	XLOC_044929	XLOC_044929	FxaC_16g28830,FxaC_16g28831			FvH4_4g34140	TSS59272,TSS59273,TSS59274	Fvb4-1:18884475-18894657	75.9891	62.4078	89.5704	OK	76.3072	62.5804	90.034	OK	79.6081	65.3562	93.86	OK	59.451	48.6691	70.2329	OK	36.0308	29.2969	42.7647	OK	47.393	38.5459	56.2401	OK	26.6295	21.4561	31.8029	OK	22.7029	18.1701	27.2357	OK	32.1601	26.2197	38.1006	OK	24.0982	19.61	28.5864	OK	480.37
FvATAF1/FvNAC15	XLOC_017150	XLOC_017150	FxaC_5g07930	(NAC) domain-containing protein	PREDICTED: NAC domain-containing protein 2 [Fragaria vesca subsp. vesca]	FvH4_2g27430	TSS22524,TSS22525	Fvb2-2:3653853-3656093	18.612	15.3667	21.8573	OK	11.3005	9.29683	13.3041	OK	10.494	8.64096	12.3471	OK	26.2773	21.7201	30.8345	OK	21.6157	17.8429	25.3886	OK	286.592	230.351	342.834	OK	231.566	187.477	275.655	OK	197.754	160.989	234.519	OK	1.99305	1.48508	2.50101	OK	35.5084	29.4039	41.613	OK	841.713
FvATAF1/FvNAC15	XLOC_022859	XLOC_022859	FxaC_8g14480	(NAC) domain-containing protein	PREDICTED: NAC domain-containing protein 2 [Fragaria vesca subsp. vesca]	FvH4_2g27430	TSS30139	Fvb2-3:7118017-7119989	6.41913	4.6775	8.16076	OK	3.78436	2.50271	5.066	OK	2.01823	1.25021	2.78625	OK	13.767	9.94792	17.5861	OK	12.5628	8.9035	16.2221	OK	133.962	100.174	167.75	OK	129.785	97.5701	162.001	OK	109.315	84.5848	134.045	OK	1.20575	0.326657	2.08485	OK	7.06921	4.58464	9.55378	OK	419.888
FvATAF1/FvNAC15	XLOC_027047	XLOC_027047	FxaC_6g32300	(NAC) domain-containing protein	PREDICTED: NAC domain-containing protein 2 [Fragaria vesca subsp. vesca]	FvH4_2g27430	TSS35631	Fvb2-4:19806693-19809214	7.27637	5.94868	8.60406	OK	6.11987	4.98699	7.25276	OK	5.11423	4.13119	6.09726	OK	14.9274	12.3037	17.5511	OK	10.5509	8.69994	12.402	OK	103.778	85.4216	122.135	OK	102.186	84.1551	120.216	OK	108.432	89.3049	127.559	OK	0.598426	0.340066	0.856786	OK	9.22384	7.57465	10.873	OK	368.207
FaKIN10	XLOC_075751	XLOC_075751	FxaC_21g08780	Snf1-related protein kinase	PREDICTED: SNF1-related protein kinase catalytic subunit alpha KIN10 [Fragaria vesca subsp. vesca]	FvH4_6g47850	TSS99544	Fvb6-1:3892447-3897625	20.7347	17.1328	24.3366	OK	24.3531	20.1141	28.5921	OK	19.592	16.1595	23.0245	OK	11.3551	9.36261	13.3476	OK	11.6484	9.60628	13.6905	OK	27.3537	22.6808	32.0266	OK	26.3113	21.7318	30.8909	OK	17.0736	14.1137	20.0336	OK	6.26605	5.11304	7.41906	OK	26.025	21.5324	30.5176	OK	190.713
FaKIN10	XLOC_082923	XLOC_082923	FxaC_23g51400	Snf1-related protein kinase	PREDICTED: SNF1-related protein kinase catalytic subunit alpha KIN10 [Fragaria vesca subsp. vesca]	FvH4_6g47850	TSS108773	Fvb6-2:30746766-30752060	18.8842	15.6119	22.1565	OK	22.8762	18.9268	26.8256	OK	19.745	16.3017	23.1884	OK	11.0893	9.11723	13.0614	OK	7.68613	6.28959	9.08267	OK	16.0525	13.2419	18.8631	OK	17.2446	14.1939	20.2952	OK	12.2704	10.1212	14.4197	OK	4.95533	4.025	5.88566	OK	18.0202	14.8811	21.1593	OK	148.824
FaKIN10	XLOC_091661	XLOC_091661	FxaC_24g56730	Snf1-related protein kinase	PREDICTED: SNF1-related protein kinase catalytic subunit alpha KIN10 [Fragaria vesca subsp. vesca]	FvH4_6g47850	TSS120023,TSS120024,TSS120025	Fvb6-4:33523191-33528445	20.1355	15.5279	24.743	OK	25.0967	20.334	29.8594	OK	23.2787	19.1455	27.4118	OK	12.3905	10.0663	14.7148	OK	9.1603	7.48246	10.8381	OK	17.5848	14.0153	21.1543	OK	19.955	16.4274	23.4826	OK	12.0487	9.91184	14.1856	OK	5.69936	4.56788	6.83083	OK	23.869	19.2582	28.4798	OK	169.219
[truncated: 20 more columns]

## Sheet: legends
GA	Green achenes	FPKM_GA	Summed FPKM (Fragments Per Kilobase Million) of transcripts shared in the gene in sample GA
WA	White achenes	FPKM_ WA	Summed FPKM (Fragments Per Kilobase Million) of transcripts shared in the gene in sample WA
TA	Turning achenes	FPKM_TA	Summed FPKM (Fragments Per Kilobase Million) of transcripts shared in the gene in sample TA
RA	Red achenes	FPKM_ RA	Summed FPKM (Fragments Per Kilobase Million) of transcripts shared in the gene in sample RA
GR	Green receptacle	FPKM_GR	Summed FPKM (Fragments Per Kilobase Million) of transcripts shared in the gene in sample GR
WR	White receptacle	FPKM_ WR	Summed FPKM (Fragments Per Kilobase Million) of transcripts shared in the gene in sample WR
TR	Turning receptacle	FPKM_ TR	Summed FPKM (Fragments Per Kilobase Million) of transcripts shared in the gene in sample TR
RR	Red receptacle	FPKM_ RR	Summed FPKM (Fragments Per Kilobase Million) of transcripts shared in the gene in sample RR
LF	Leaf	FPKM_LF	Summed FPKM (Fragments Per Kilobase Million) of transcripts shared in the gene in sample LF
RO	Root	FPKM_ RO	Summed FPKM (Fragments Per Kilobase Million) of transcripts shared in the gene in sample RO
_Status	Quantification status for the gene in sample. Can be one of OK (deconvolution successful), LOWDATA (too complex or shallowly sequenced), HIDATA (too many fragments in locus), or FAIL, when an ill-conditioned covariance matrix or other numerical exception prevents deconvolution.
_conf_lo	the lower bound of the 95% confidence interval on the FPKM of the gene in sample
_conf_hi	the upper bound of the 95% confidence interval on the FPKM of the gene in sample
DIFF	“yes” or “no”, depending on whether p_value of the differences in the summed FPKM of transcripts sharing each gene in the referred two samples is greater then the FDR (false discovery rate) after Benjamini-Hochberg correction for multiple-testing
